# Supplementary material for: Back and neck pain and function in females with adolescent idiopathic scoliosis: A follow-up at least 23 years after conservative treatment with a Milwaukee brace
Source: PLoS One. 2017 Dec 11;12(12):e0189358. doi: 10.1371/journal.pone.0189358 (PMC5724838; doi:10.1371/journal.pone.0189358)
Supplement: S1 File — (XLS) [file pone.0189358.s001.xls]

## Sheet: Study participants' data
Patient's No.	Age at the present study	Weight in present study.	Height in present study.	Place of residence	Educational level	Overall working time [yrs.]	Working time per week [hours]	Marital status	No. of children	Age at 1st pregnancy**	Complications during delivery	Caesarian section	Active hobby	Active hobby per week [hours]***	Observation after completed treatment [years]	Age at the start of treatment [yrs.]	Brace application [hours/day]	Brace application [months]	Weight before treatment	Height before treatment	Curve type	Curve size of the major curve (Cobb angle) before treatment	Apical translation before treatment	Curve size of the major curve (Cobb angle) after completed treatment	Apical translation after treatment	Risser sign after treatment	Weight after treatment	Height after treatment	Curve size of the major curve (Cobb angle) in present study.	Apical translation [cm] in the present study	Lumbar lordosis in present study [angle]	Thoracic kyphosis in present study [angle]	Rib hump height in present study [cm]	Rib hump angle in present study	Vital capacity before treatment [cm3]	Vital capacity after completed treatment [cm3]	Vital capacity in present study [cm3]
1	41	54	159	A	D	17	23	A	2	27	B	B	A	2	27	14	23	47	36	149	l	30	3.5	36	3	4	45	157	40	2.7	60	28	3.8	11	2700	3500	1930
2	38	72	170	A	A	0	0	A	2	28	A	A	B	NO HOBBY	24	13	23	51	56	167	th	37	2.8	33	2.3	4	54	168	44	2.5	66	34	6	18	3300	4000	2910
3	47	51	156	B	C	23	4	A	2	24	B	B	B	NO HOBBY	34	13	23	28	32	150	th	38	1.4	55	2.8	4	42	159	69	7	64	28	5	14	2200	2000	1620
4	38	68	163	C	D	6	30	A	2	26	B	B	A	4	27	11	23	55	39	144	th	26	1.6	17	0.9	4	60	163	21	1.3	76	18	2.3	9	2500	3700	2940
5	43	55	164	B	C	19	0	A	2	22	B	B	B	NO HOBBY	31	14	22	42	28	138	l	33	3	39	2.8	4	45	156	39	4	55	30	10	3.3	1500	2000	2110
6	39	58	162	B	D	16	22	A	2	22	A	A	B	NO HOBBY	27	12	23	34	40	149	l	36	2.7	48	4	4	47	163	56	4.6	34	13	1.2	4	2700	3500	3270
7	41	60	167	B	D	21	45	A	2	26	B	B	B	NO HOBBY	27	14	23	24	51	163	th	30	1.7	37	2.7	4	52	165	48	1.5	58	20	3	10	3500	3500	2420
8	37	67	170	A	D	14	50	C	1	19	B	B	B	NO HOBBY	27	11	23	45	31	145	th	20	2.5	35	2.3	4	49	167	36	4.1	60	20	2.4	7	2500	3000	3270
9	35	59	164	C	D	14	19	A	2	26	B	B	A	1	23	7	23	103	22	127	th	32	2.5	33	2.8	4	53	162	36	2.3	50	25	2.5	10	1500	3500	3350
10	44	58	157	B	D	23	27	A	2	22	B	B	B	NO HOBBY	33	14	22	41	44	153	l	40	3.3	44	2.8	4	49	159	51	4.8	55	20	3.6	12	2900	2700	2580
11	37	65	170	B	D	12	30	A	2	22	B	B	A	1	25	7	23	103	23	126	th	24	1.1	4	0.6	4	52	165	16	0.5	58	25	1	5	1500	2600	2110
12	39	53	158	A	B	24	45	A	1	24	A	A	B	NO HOBBY	26	13	23	46	40	152	th	30	0.7	40	2.4	4	45	157	52	4	47	17	3.2	8	2500	2600	2569
13	38	70	172	A	D	14	40	A	2	25	B	B	B	NO HOBBY	27	11	23	44	44	156	l	29	0.8	44	0.3	4	56	170	55	3	55	11	1	5	2500	3300	1340
14	36	83	171	B	C	15	0	A	2	27	A	A	A	3	23	11	23	89	30	143	th	32	0.8	43	4.3	4	67	173	52	4.8	45	20	3.4	10	1700	2700	2390
15	46	58	158	D	D	21	60	A	1	30	A	B	A	1	34	12	23	48	40	154	th	38	1.8	67	5.1	4	54	160	83	6.5	54	33	2.6	7	2300	2500	1980
16	46	56	158	A	C	25	28	A	4	25	B	A	A	4	32	14	23	36	57	158	th	38	3	52	3.8	4	63	158	65	4.2	67	37	5.4	16	3000	3000	2050
17	50	67	153	B	C	30	7	A	2	22	A	A	B	NO HOBBY	35	13	23	53	48	148	th	34	2.8	34	3.1	4	52	153	40	4.3	48	62	7	20	3000	2900	2510
18	43	47	158	A	A	11	0	A	3	24	A	A	A	2	28	13	23	29	33	148	th	39	4	40	3.8	4	37	153	42	5.5	65	25	3.3	11	2600	2100	2569
19	39	59	168	D	C	17	9	A	2	30	B	B	A	1	25	13	23	43	51	163	th	26	0.2	28	0.5	4	60	167	34	3.3	44	24	1.5	6	3200	4000	3550
20	41	77	178	D	D	17	40	B	0	24	B		B	NO HOBBY	26	14	23	24	51	174	th	33	0.8	27	1.2	4	56	176	34	3.7	43	30	3	10	3000	3300	3610
21	44	90	169	A	B	27	60	A	4	20	A	B	B	NO HOBBY	28	12	23	46	36	155	th	34	2.4	43	2	4	56	170	46	1.5	27	20	1.8	4	1700	2500	2200
22	48	87	165	B	B	0	0	A	2	24	B	B	B	NO HOBBY	28	14	23	44	54	163	th	38	1.8	38	3.5	4	66	166	38	2.7	55	50	3.5	13	2500	2200	2360
23	38	60	170	D	B	23	24	A	2	19	B	B	B	NO HOBBY	24	12	23	47	43	164	th	30	2.3	20	2.2	4	51	170	40	4.8	62	15	4	13	3000	3000	2680
24	43	85	167	A	D	26	40	A	1	38	A	A	A	3	27	13	23	40	49	160	th	33	2.5	33	4	4	70	167	51	6	52	9	4.3	14	3100	3700	2540
25	43	65	158	A	B	17	40	A	2	21	B	B	A	6	29	14	23	41	49	159	th	20	0.4	10	0.6	4	56	160	10	0.5	38	20	1	4	3200	3300	3520
26	39	89	161	A	B	24	0	A	2	24	B	B	B	NO HOBBY	26	13	22	40	52	156	th-l	40	2.5	31	3.4	4	64	162	44	3.3	70	40	4	10	2500	3600	2680
27	42	55	160	B	C	20	45	A	2	26	B	B	B	NO HOBBY	28	14	23	27	40	157	l	36	2	40	2.6	4	42	160	45	2.3	60	15	4.3	10	2700	3100	2080
28	39	52	171	A	C	8	40	A	3	22	B	B	A	2	27	14	23	24	52	166	th-l	32	3.2	35	34	4	54	167	40	3.3	50	25	3.5	10	2000	3100	2550
29	44	69	164	B	B	25	40	A	1	32	A	A	A	15	31	11	23	39	36	151	th	34	1.6	70	5	4	48	161	97	9.4	60	27	6	16	2000	1600	2010
30	36	60	168	B	D	12	40	A	3	25	B	B	B	NO HOBBY	24	12	23	31	35	146	l	24	1.9	24	1.4	4	51	165	27	1.4	61	19	3.1	9	2500	3000	3390
									2
				A country	A elementary			A- married			A yes	A yes	A yes								Th-thoracic
				B City below 25 000 inhabitants	B occupational			B-single			B no	B no	B no								Th-L- thoraco-lumbar
				C City between 25 000 and 20 000 inhabitants	C secondary			C-divorced													L-lumbar
				D City over 20 000 inhabitants	D university
Controls' No.	Age at the present study	Weight	Height	Place of residence	Educational level	Overall working time [yrs.]	Working time per week [hours]	Marital status	No. of children	Age at 1st pregnancy**	Complications during delivery	Caesarian section	Active hobby	Active hobby per week [hours]***
1	39	57	170	D	C	15	44	A	0				A	3
2	41	66	164	A	C	20	40	B	0				A	6
3	47	65	176	A	C	24	50	A	2	22	B	B	A	5
4	45	59	168	D	D	20	50	C	1	27	B	B	B	NO HOBBY
5	36	52	160	D	D	10	40	B	0				A	2
6	45	78	163	B	D	26	44	A	2	22	B	B	A	4
7	45	67	168	D	C	25	38	A	2	28	A	A	A	5
8	39	95	166	D	C	16	55	C	0	27	A		B	NO HOBBY
9	44	68	167	D	C	25	50	B	0				B	NO HOBBY
10	37	65	177	D	D	13	30	A	1	31	A	A	B	NO HOBBY
11	44	53	170	C	C	20	48	B	0				B	NO HOBBY
12	45	83	172	D	D	30	37	A	2	21	B	B	A	10
13	36	57	168	D	C	9	30	A	2	26	B	A	B	NO HOBBY
14	43	72	172	A	A	15	40	A	2	22	B	B	B	NO HOBBY
15	47	62	158	D	D	27	38	B	0				B	NO HOBBY
16	43	56	160	D	C	23	48	A	3	23	B	B	A	3
17	39	62	160	D	D	19	50	A	2	21	B	B	A	5
18	41	57	170	D	D	16	40	A	2	28	B	B	A	3
19	48	73	158	D	C	28	38	A	1	25	A	A	B	NO HOBBY
20	39	58	168	A	D	10	48	A	2	34	B	B	B	NO HOBBY
21	51	69	172	D	D	25	38	A	2	28	B	B	B	3
22	45	66	168	D	D	25	40	A	2	23	B	B	A	5
23	43	62	160	D	D	17	70	A	2	26	B	A	B	NO HOBBY
24	38	75	165	C	C	17	60	B	0				B	NO HOBBY
25	38	65	153	D	C	18	40	A	1	23	A	B	B	NO HOBBY
26	37	56	167	A	D	12	50	A	2	28	B	B	A	2
27	42	75	160	A	D	16	70	A	3	22	B	A	B	NO HOBBY
28	35	58	160	D	D	10	40	A	2	26	B	A	A	4
29	40	58	160	D	A	3	50	A	4	18	B	B	B	NO HOBBY
30	39	70	164	C	C	18	8	A	2	19	B	A	B	NO HOBBY
31	48	79	160	D	D	28	40	C	1	24	A	A	A	2
32	33	65	167	B	D	8	40	A	1	29	B	B	B	NO HOBBY
33	43	68	165	B	C	28	40	A	1	22	B	B	B	NO HOBBY
34	43	64	160	B	D	20	50	A	2	23	A	B	B	NO HOBBY
35	36	73	165	A	C	13	40	A	3	24	A	B	B	NO HOBBY
36	61	58	156	D	C	40	35	A	2	32	B	B	A	20
37	57	55	163	B	D	36	50	A	2	20	B	B	A	5
38	60	72	164	B	C	40	7	C	2	23	B	B	B	NO HOBBY
39	38	83	168	C	C	18	70	C	1	22	A	B	B	NO HOBBY
40	22	55	165	B	D	1	5	B	0				B	NO HOBBY
41	26	53	161	A	C	8	40	B	1	22	B	B	B	NO HOBBY
42	48	60	163	D	D	29	60	A	2	22	B	B	B	NO HOBBY
				B City below 25 000 inhabitants	B occupational			A- married			A yes	A yes	A yes
				C City between 25 000 and 20 000 inhabitants	C secondary			B-single			B no	B no	B no
				D City over 20 000 inhabitants	D university			C-divorced

## Sheet: Copenhagen Neck Functional Disa
Patient's No.	1	2	3	4	5	6	7	8	9	10	11	12	13	14	15
1	1	1	2	2	1	1	0	2	1	0	0	0	0	0	1
2	0	0	0	2	2	2	2	2	2	2	2	2	0	2	2
3	1	1	2	0	1	1	1	0	1	1	0	2	2	1	1
4	2	2	2	2	0	0	0	0	0	0	1	0	0	0	0
5	1	0	2	2	1	1	1	2	1	2	1	2	2	2	2
6	1	1	2	2	1	2	1	2	2	2	2	1	0	0	2
7	2	2	2	2	0	0	0	1	2	1	0	0	0	0	0
8	0	0	0	2	0	1	2	2	2	0	0	0	1	2	0
9	2	1	1	2	1	0	0	0	0	0	0	0	0	0	0
10	2	2	2	2	0	0	0	0	0	0	0	0	0	0	0
11	2	2	2	2	0	0	0	0	0	0	0	0	0	0	0
12	0	0	2	1	1	1	1	0	1	1	1	0	1	0	1
13	2	2	2	2	0	0	0	0	0	0	0	0	0	0	0
14	1	1	1	0	2	1	2	2	2	2	1	1	0	0	2
15	1	1	2	2	0	0	0	1	0	1	0	0	0	0	1
16	2	2	2	2	0	0	0	0	0	0	0	0	0	0	0
17	2	2	2	2	0	0	0	0	2	0	0	0	0	0	0
18	1	1	2	2	1	1	2	1	0	0	1	0	1	2	0
19	2	2	2	2	0	0	0	0	0	0	0	0	0	0	0
20	2	2	2	2	0	0	0	0	1	0	0	0	0	0	0
21	0	0	2	0	1	0	0	2	1	0	0	0	1	2	2
22	2	2	2	2	0	0	2	0	2	0	0	0	0	0	0
23	0	1	2	2	2	0	1	0	2	2	1	0	0	0	1
24	2	2	2	2	0	1	0	0	1	0	0	0	0	0	0
25	1	1	1	2	2	1	2	2	2	2	2	1	2	2	2
26	1	2	2	2	2	1	1	2	1	2	1	0	1	0	2
27	2	2	2	2	0	0	0	0	0	0	0	0	0	0	0
28	1	1	2	2	0	0	1	1	1	1	1	1	1	0	1
29	2	1	2	2	1	2	1	0	2	1	0	0	0	0	0
30	2	2	2	1	0	0	0	0	0	0	0	0	0	0	0
Controls' No.	1	2	3	4	5	6	7	8	9	10	11	12	13	14	15
1	0	0	0	0	0	0	0	0	0	0	0	0	0	0	0
2	0	0	0	0	0	0	0	0	0	0	0	0	0	0	0
3	0	0	0	0	0	0	2	0	0	0	0	0	0	0	0
4	0	0	0	0	0	0	0	0	0	0	0	0	0	0	0
5	0	0	0	0	0	0	0	0	1	0	0	0	0	0	0
6	0	0	0	0	0	0	0	0	0	0	0	0	0	0	0
7	0	0	0	0	0	2	0	0	0	0	0	0	0	0	0
8	0	0	0	0	0	0	0	0	2	2	0	0	0	0	0
9	0	0	0	0	0	0	0	0	0	0	0	0	0	0	0
10	0	0	0	0	0	0	0	0	0	2	1	0	0	0	0
11	0	0	0	0	0	0	0	0	0	0	0	0	0	0	0
12	0	0	0	0	0	0	0	0	0	0	0	0	0	0	0
13	0	0	0	0	0	0	0	0	0	0	0	0	0	0	0
14	1	0	0	0	0	0	0	0	0	0	0	0	0	0	0
15	0	0	0	0	0	0	0	0	0	0	0	0	0	0	0
16	0	0	0	0	0	0	0	0	0	0	0	0	0	0	0
17	0	0	0	0	0	0	0	0	0	0	0	0	0	0	0
18	0	0	0	2	0	0	0	0	0	0	0	0	0	0	0
19	0	1	0	2	0	0	0	0	0	0	0	0	0	0	0
20	0	0	0	0	0	0	0	0	0	0	0	0	0	0	0
21	0	0	0	0	0	0	0	0	0	0	0	0	0	0	0
22	0	0	0	2	2	0	0	0	2	0	0	0	0	0	0
23	0	0	0	0	0	0	0	0	0	0	0	0	0	0	0
24	0	0	0	2	0	0	0	0	0	0	0	0	0	0	0
25	0	0	0	0	0	0	0	0	0	0	0	0	0	0	0
26	0	0	0	0	0	0	0	0	0	0	0	0	0	0	0
27	0	0	0	0	0	0	0	1	0	0	0	0	0	0	0
28	0	0	0	0	0	0	0	0	1	0	0	0	0	0	0
29	0	0	0	0	0	0	0	0	0	0	0	0	0	0	0
30	0	0	0	0	0	0	0	0	0	0	0	0	0	0	0
31	0	0	0	0	0	0	0	0	2	1	0	2	0	0	2
32	0	0	0	0	0	0	0	0	0	0	0	0	0	0	0
33	1	1	0	0	0	0	1	0	0	2	0	0	0	0	2
34	0	1	0	0	0	0	0	0	2	1	1	0	0	0	0
35	0	0	0	0	0	0	0	0	0	0	0	0	0	0	0
36	1	0	0	0	0	1	1	2	1	1	1	1	1	1	1
37	0	0	0	0	0	0	0	0	0	0	0	0	0	0	0
38	0	0	0	2	2	0	0	0	0	0	0	0	0	0	0
39	1	1	0	0	1	2	0	0	2	2	2	0	0	2	2
40	0	0	0	0	0	2	0	1	0	1	1	1	1	0	2
41	1	0	0	0	1	0	0	0	1	0	0	0	0	0	0
42	0	0	0	0	0	0	0	0	0	0	0	0	0	0	0

## Sheet: Neck Disability Index
Patient's No.	1	2	3	4	5	6	7	8	9	10
1	2	1	2	1	4	0	2	2	1	1
2	2	0	2	2	4	3	4	3	3	3
3	1	0	4	3	2	0	3	3	2	1
4	1	0	1	1	2	0	1	1	1	1
5	2	0	1	2	2	2	1	1	1	1
6	2	1	3	2	3	2	2	0	1	4
7	2	0	1	2	2	1	2	1	0	0
8	1	0	1	1	1	2	1	1	1	1
9	2	0	1	1	2	1	2	Does not drive car	0	1
10	0	0	0	0	2	0	0	0	0	0
11	1	0	1	0	2	1	1	0	2	1
12	2	1	2	1	4	0	1	2	1	1
13	0	0	0	1	1	0	0	1	0	0
14	3	1	4	2	3	3	3	4	2	2
15	2	0	1	2	2	1	0	1	1	1
16	0	0	1	0	0	1	2	2	0	0
17	0	0	0	1	1	0	0	1	1	1
18	1	0	5	2	3	1	3	5	2	2
19	0	0	1	0	0	0	1	1	0	1
20	1	0	1	1	2	1	1	1	0	0
21	3	0	2	3	3	1	3	3	3	3
22	0	0	0	0	1	1	1	2	0	3
23	2	0	0	0	3	0	0	0	3	0
24	1	0	1	1	0	1	1	0	0	0
25	2	0	2	3	2	1	2	1	1	1
26	0	0	1	1	4	1	1	1	1	1
27	0	0	1	0	1	0	0	0	0	0
28	2	0	3	1	3	1	2	1	3	1
29	1	0	1	0	3	0	1	1	1	0
30	0	0	0	1	1	0	0	0	0	0
Controls' No.	1	2	3	4	5	6	7	8	9	10
1	0	0	1	1	1	0	0	0	0	0
2	1	0	1	0	3	0	0	0	0	0
3	0	0	0	0	0	0	0	0	0	0
4	0	0	1	0	1	1	0	0	0	0
5	0	0	0	0	2	0	0	2	0	0
6	0	0	0	0	1	0	0	0	0	0
7	0	0	0	0	1	0	0	0	0	0
8	0	0	0	1	2	0	0	0	0	0
9	0	0	1	0	1	0	0	1	0	0
10	0	0	2	1	1	0	0	0	0	0
11	0	0	0	0	2	0	0	0	0	0
12	0	0	0	0	1	0	0	0	0	0
13	0	0	0	0	2	0	0	0	0	0
14	0	0	0	0	2	1	1	0	0	0
15	0	0	0	1	3	0	1	0	0	0
16	0	0	0	0	1	0	0	0	0	0
17	0	0	0	0	0	0	0	0	0	0
18	0	0	0	0	3	0	0	1	0	0
19	0	0	0	1	2	0	0	0	0	1
20	0	0	0	1	2	0	0	0	0	0
21	0	0	0	0	2	0	0	0	0	0
22	1	0	1	1	2	1	0	0	1	0
23	0	0	0	0	2	0	0	0	0	0
24	1	0	4	0	0	0	3	2	0	3
25	0	0	0	0	1	0	0	0	0	0
26	0	0	0	1	1	1	1	1	1	0
27	0	0	1	1	2	0	0	1	0	1
28	0	0	0	0	0	0	0	0	0	0
29	0	0	0	0	0	0	0	0	0	0
30	0	0	1	0	2	1	1	0	0	0
31	1	0	1	0	3	0	0	1	0	1
32	0	0	1	1	1	0	0	1	1	1
33	2	0	1	1	1	1	1	1	1	2
34	1	0	1	1	4	2	1	1	1	1
35	0	0	0	0	2	0	0	0	0	0
36	1	0	1	0	1	1	2	0	1	1
37	0	0	0	1	1	1	0	0	0	0
38	0	0	0	0	3	0	0	0	0	0
39	2	2	2	2	4	2	2	2	0	2
40	0	0	0	1	2	1	1	0	0	0
41	2	0	1	1	3	0	1	0	0	0
42	0	0	1	0	1	0	0	1	0	0

## Sheet: Revised Oswestrry Disability In
Patient's No.	1	2	3	4	5	6	7	8	9	10
1	4	2	2	2	2	3	1	3	1	1
2	5	2	3	2	2	2	1	3	2	2
3	0	4	2	2	1	1	2	2	3	3
4	3	1	2	2	0	0	0	2	0	1
5	1	1	2	1	1	0	2	3	0	3
6	4	4	1	1	2	0	1	1	4	3
7	2	1	0	0	0	1	0	1	0	1
8	3	5	2	2	1	0	0	1	1	2
9	1	4	1	1	2	0	1	3	0	1
10	0	0	0	0	0	0	0	0	0	0
11	0	1	0	0	1	0	0	2	0	1
12	4	1	2	1	2	1	1	2	1	2
13	3	3	1	1	2	1	0	2	1	3
14	4	4	2	2	2	2	1	5	4	4
15	0	1	0	1	2	0	0	2	1	4
16	3	2	2	1	2	0	0	1	2	1
17	2	0	2	1	1	1	0	1	0	0
18	3	4	3	2	2	0	1	2	3	2
19	3	1	2	1	2	1	0	1	0	4
20	2	1	1	1	1	0	0	2	0	1
21	4	3	2	1	2	3	1	2	1	2
22	0	0	0	0	0	0	0	1	0	0
23	4	1	0	3	1	0	0	1	0	4
24	1	1	1	1	1	0	0	0	0	1
25	2	3	1	1	1	1	0	1	2	1
26	2	1	2	2	2	1	0	2	1	1
27	2	1	1	1	1	0	0	2	0	0
28	1	3	1	2	1	0	0	1	2	3
29	2	4	2	2	1	0	0	3	0	1
30	2	0	0	1	1	1	0	0	0	3
Controls' No.	1	2	3	4	5	6	7	8	9	10
1	0	0	0	0	0	0	0	0	0	0
2	0	0	0	0	0	0	0	0	0	0
3	0	0	0	0	0	0	0	0	0	0
4	0	0	0	0	0	0	0	0	0	0
5	4	0	1	1	2	0	0	1	0	2
6	0	0	0	0	0	0	0	0	0	0
7	0	0	0	0	0	0	0	0	0	0
8	2	0	0	1	0	0	0	2	0	1
9	1	1	0	1	1	1	0	1	0	1
10	0	3	1	0	0	0	0	1	0	1
11	2	0	0	0	1	1	0	2	0	1
12	0	0	1	0	0	0	0	1	0	1
13	2	0	0	0	1	0	0	1	0	1
14	0	0	0	0	0	0	0	0	0	0
15	2	0	0	0	1	0	0	2	0	1
16	2	1	0	0	0	0	0	0	0	0
17	0	0	0	0	0	0	0	0	0	0
18	0	1	0	0	1	0	0	0	0	1
19	3	1	0	1	1	1	0	2	0	1
20	0	0	0	0	0	0	0	1	0	0
21	0	0	0	0	0	0	0	0	0	0
22	0	1	0	0	1	2	0	2	0	1
23	2	4	2	0	0	0	0	1	0	1
24	2	4	2	0	1	3	1	2	2	1
25	0	0	0	0	0	0	0	0	0	0
26	0	0	2	0	2	1	0	1	0	1
27	0	1	0	1	2	0	0	1	0	1
28	0	0	1	0	1	0	0	1	0	0
29	0	0	0	0	0	0	0	0	0	0
30	4	1	0	1	0	0	0	1	0	1
31	0	1	1	0	1	0	0	1	0	1
32	0	1	1	1	1	0	0	1	0	1
33	0	1	2	2	0	0	1	1	0	1
34	2	3	1	1	2	1	0	2	0	1
35	1	0	0	0	0	0	0	0	0	0
36	0	1	0	1	1	0	0	1	0	1
37	0	0	0	0	1	0	0	1	0	0
38	0	0	0	0	0	0	0	0	0	0
39	4	2	2	2	2	2	2	2	3	4
40	2	1	1	0	1	2	0	1	0	1
41	4	1	3	1	0	0	0	1	0	3
42	0	0	0	0	2	1	0	2	1	1

## Sheet: Quebec Disability Scale
Patient's No.	1	2	3	4	5	6	7	8	9	10	11	12	13	14	15	16	17	18	19	20
1	2	2	0	2	2	2	2	0	4	0	2	1	0	2	1	3	0	4	2	4
2	3	3	3	3	3	4	1	2	4	5	0	3	0	1	3	3	2	1	3	5
3	2	2	2	1	4	3	3	5	2	2	1	4	0	1	1	1	1	2	2	5
4	0	2	1	0	2	2	0	0	0	0	0	0	0	0	0	0	0	0	2	2
5	1	2	1	0	4	4	1	0	2	1	0	0	0	0	1	2	0	1	3	3
6	2	2	1	0	0	2	1	1	3	2	0	2	0	0	0	2	0	4	1	2
7	1	0	0	0	2	3	1	0	2	1	0	0	0	1	1	2	2	2	2	3
8	2	1	1	1	1	1	1	1	1	0	0	1	0	0	0	0	0	1	1	1
9	1	1	1	1	4	4	1	1	2	0	0	0	0	0	0	4	0	1	2	5
10	0	0	0	0	0	0	0	0	0	0	0	0	0	0	0	0	0	0	0	0
11	1	0	0	1	2	3	0	0	1	0	0	0	0	0	0	0	0	0	0	1
12	1	1	1	0	1	1	2	1	2	2	1	2	0	0	1	2	0	0	1	1
13	2	1	2	1	1	2	0	0	1	0	0	2	0	0	1	1	1	0	1	2
14	4	2	4	4	4	5	2	1	4	4	4	5	1	2	2	3	1	2	3	5
15	1	1	2	0	0	2	0	0	1	1	0	0	0	0	1	1	0	0	1	2
16	2	0	2	2	0	2	1	1	2	2	2	2	0	0	0	0	0	1	2	3
17	1	2	2	1	2	2	0	0	2	2	1	1	0	0	0	0	0	1	1	2
18	3	1	2	3	3	4	1	1	5	1	2	3	0	1	0	2	1	5	3	5
19	0	0	0	2	1	3	0	0	0	0	0	0	0	0	0	0	0	0	0	0
20	1	0	1	0	2	2	0	0	1	0	0	0	0	1	1	1	0	0	2	3
21	4	2	2	2	3	5	1	1	4	4	1	1	1	1	0	0	0	0	0	0
22	0	0	0	0	1	1	0	0		0	0	0	0	0	0	0	0	0	0	0
23	0	2	0	0	2	1	0	0	0	0	0	1	0	0	0	0	0	1	0	1
24	2	0	2	0	0	2	0	0	2	0	0	2	0	0	0	1	0	0	1	1
25	2	1	1	1	1	2	2	1	1	1	1	1	0	0	1	1	1	4	4	4
26	2	3	2	2	2	2	1	1	1	2	1	0	1	1	1	1	1	1	1	2
27	0	0	0	0	1	2	0	0	0	0	0	0	0	0	0	0	0	1	1	3
28	1	3	2	1	2	3	2	1	1	0	0	0	0	0	0	0	0	2	2	3
29	1	2	3	0	4	5	1	0	1	2	0	3	0	0	0	1	2	2	2	3
30	0	1	1	1	0	2	0	0	0	1	0	0	0	0	0	1	0	1	1	1
Controls' No.	1	2	3	4	5	6	7	8	9	10	11	12	13	14	15	16	17	18	19	20
1	0	0	0	0	0	0	0	0	0	0	0	0	0	0	0	0	0	0	0	3
2	1	3	1	1	0	4	1	0	0	1	1	1	0	0	1	0	1	2	1	2
3	0	0	0	0	0	0	0	0	0	0	0	0	0	0	0	0	0	0	0	0
4	0	0	0	0	0	0	0	0	0	0	0	0	0	0	0	0	0	0	1	1
5	0	0	0	0	0	2	0	0	0	0	0	0	0	0	0	0	0	0	0	0
6	0	1	1	0	0	0	0	0	0	0	0	1	0	0	1	0	0	0	0	0
7	0	0	1	0	0	1	0	0	0	0	0	0	0	0	0	1	0	0	1	1
8	0	0	2	0	2	1	0	0	3	0	0	0	0	2	1	1	0	0	0	1
9	0	0	0	0	1	1	0	0	1	0	0	0	0	0	0	0	0	0	0	1
10	1	1	1	0	0	1	0	0	1	0	0	0	0	0	0	1	0	3	3	4
11	0	0	0	1	1	1	0	0	0	0	0	0	0	0	0	0	0	1	2	2
12	1	0	1	0	0	2	0	0	0	0	0	0	0	0	0	0	0	0	0	0
13	0	0	0	0	0	1	0	0	0	0	0	0	0	0	0	0	0	0	0	0
14	0	1	0	0	1	1	0	0	0	0	0	0	0	0	0	1	0	0	0	1
15	0	0	0	0	1	1	0	0	0	1	0	0	0	0	0	0	0	0	0	1
16	0	0	0	0	0	0	0	0	0	0	0	0	0	0	0	0	0	2	2	2
17	0	0	0	0	0	0	0	0	0	0	0	0	0	0	0	0	0	0	0	0
18	1	0	0	0	0	1	0	0	0	0	0	0	0	0	1	1	0	0	0	0
19	1	1	1	0	1	1	0	0	1	0	0	0	0	1	0	1	0	0	1	1
20	0	0	0	0	0	2	1	1	1	0	0	1	0	0	0	0	0	0	0	0
21	0	0	0	0	1	1	0	0	0	0	0	0	0	0	0	0	0	0	0	1
22	1	0	1	0	0	1	0	0	0	0	0	1	0	0	1	1	0	0	1	1
23	0	0	1	0	1	1	0	0	0	0	0	0	0	1	0	1	0	1	1	1
24	2	1	2	1	3	3	2	2	4	3	2	5	0	2	1	2	1	1	1	3
25	0	0	0	0	0	0	0	0	0	0	0	0	0	0	0	0	0	0	0	0
26	1	1	1	0	1	3	0	0	1	0	0	0	0	0	1	1	0	0	0	1
27	0	0	0	1	0	2	0	0	1	1	0	1	0	0	0	0	0	2	0	3
28	0	1	0	0	0	1	0	0	1	0	0	0	0	0	0	0	0	0	0	0
29	0	0	0	0	0	0	0	0	0	0	0	0	0	0	0	0	0	0	0	0
30	0	1	1	1	1	0	0	0	1	0	0	0	0	0	0	0	1	1	0	3
31	1	0	0	1	0	2	0	0	0	1	0	0	0	0	0	0	0	1	2	2
32	1	1	1	1	1	1	0	0	1	1	0	0	0	0	1	0	0	0	0	1
33	1	1	2	0	0	2	0	1	1	0	0	1	0	0	1	1	0	0	1	1
34	2	1	1	1	0	2	0	0	2	1	0	1	0	1	0	1	0	0	1	2
35	2	1	1	1	0	2	0	0	2	1	0	1	0	1	0	1	0	0	1	2
36	0	1	2	0	0	1	1	0	0	1	1	0	0	0	0	1	0	1	1	2
37	0	0	0	0	0	1	0	0	1	0	0	0	0	0	0	0	0	0	0	0
38	0	0	0	0	0	1	0	0	1	0	0	0	0	0	0	0	0	0	0	0
39	0	2	2	1	0	1	0	0	2	0	0	1	1	0	0	0	0	1	0	2
40	1	0	0	1	1	1	0	0	0	1	0	0	0	0	0	2	0	1	2	2
41	1	1	0	0	1	4	2	2	3	1	1	2	0	1	1	2	0	0	1	1
42	0	0	0	0	1	1	0	0	1	0	0	0	0	0	0	0	0	0	0	1

## Sheet: Rolland-Morris Questionnaire
Patient's No.		1	2	3	4	5	6	7	8	9	10	11	12	13	14	15	16	17	18	19	20	21	22	23	24
1		1	1	0	1	0	1	0	0	0	1	1	0	1	0	0	1	1	1	0	0	1	1	0	0
2		1	1	1	1	0	1	1	0	1	1	1	1	1	1	0	1	1	1	0	1	1	1	1	0
3		1	1	1	0	1	1	1	0	0	1	1	0	0	1	0	1	1	1	0	0	1	0	1	0
4		1	1	0	0	0	0	0	0	0	1	0	0	0	0	0	0	1	0	0	0	0	0	0	0
5		1	1	0	0	0	0	0	0	0	1	1	0	0	0	0	0	0	0	0	1	1	0	0	0
6		1	1	0	0	0	1	0	0	0	0	0	0	1	0	0	0	1	0	0	0	1	0	0	0
7		1	0	0	0	0	0	0	0	0	0	0	0	0	0	0	0	0	0	0	0	1	0	0	0
8		1	1	1	1	0	1	1	0	0	1	0	0	1	1	0	0	1	1	0	1	1	1	0	1
9		1	1	0	0	0	1	1	0	0	1	1	0	1	1	0	0	0	0	0	0	0	0	0	0
10		0	0	0	0	0	0	0	0	0	0	0	0	0	0	0	0	0	0	0	0	0	0	0	0
11		0	1	0	0	0	0	0	0	0	1	0	0	0	0	0	0	0	0	0	0	0	0	0	0
12		1	0	0	0	0	1	0	0	0	0	0	0	0	1	0	0	0	0	0	0	0	1	0	0
13		1	0	0	0	0	0	0	0	0	1	1	0	1	1	0	1	0	0	0	0	1	0	0	0
14		1	1	1	1	1	1	1	0	0	1	0	1	1	1	0	1	1	0	0	0	1	0	0	0
15		1	1	0	0	0	0	0	0	0	1	0	0	0	1	0	1	0	1	0	0	1	1	0	0
16		1	0	0	0	0	0	0	0	0	1	1	0	0	0	0	0	0	0	0	0	1	0	0	0
17		1	1	0	0	0	0	0	0	0	0	0	0	0	0	0	0	0	0	0	0	0	0	0	0
18		1	0	1	0	1	0	0	0	1	1	0	0	0	1	1	1	1	0	0	0	1	0	0	0
19		0	1	0	0	0	0	0	0	0	0	0	0	0	0	0	0	0	0	0	0	0	0	0	0
20		0	1	0	0	0	0	0	0	0	1	1	0	0	0	0	0	0	0	0	0	0	0	0	0
21		1	0	0	0	0	0	0	0	0	1	1	0	0	1	0	0	1	1	0	0	1	0	0	0
22		0	0	0	0	0	0	0	0	0	0	0	0	0	0	0	0	0	0	0	0	0	0	0	0
23		0	0	0	0	0	0	0	0	0	1	0	0	0	0	0	1	0	0	0	0	0	0	0	0
24		1	1	0	0	0	0	0	0	0	1	0	0	0	0	0	0	0	0	0	0	0	0	0	0
25		0	1	0	0	0	0	0	0	0	1	0	0	0	1	0	1	0	0	0	0	1	1	0	0
26		1	0	0	0	0	0	0	0	0	1	1	0	0	0	0	0	0	0	0	0	0	0	0	0
27		1	1	0	0	0	0	0	0	0	1	0	0	0	0	0	0	0	0	0	0	0	0	0	0
28		1	0	0	0	0	1	0	0	0	1	0	0	0	0	0	0	0	1	0	0	0	1	0	0
29		1	1	0	0	0	1	0	0	0	1	0	0	0	1	0	0	0	1	0	0	0	0	1	0
30		0	1	0	0	0	0	0	0	0	0	0	0	0	0	0	0	0	0	0	0	0	0	0	0
Controls' No.		1	2	3	4	5	6	7	8	9	10	11	12	13	14	15	16	17	18	19	20	21	22	23	24
1		0	0	0	0	0	0	0	0	0	0	0	0	0	0	0	0	0	0	0	0	0	0	0	0
2		1	0	0	1	0	0	0	0	0	0	0	0	0	0	0	0	0	0	0	0	0	0	0	0
3		0	0	0	0	0	0	0	0	0	0	0	0	0	0	0	0	0	0	0	0	0	0	0	0
4		0	0	0	0	0	0	0	0	0	0	0	0	0	0	0	0	0	0	0	0	0	0	0	0
5		1	1	0	0	0	0	0	0	0	0	0	0	0	0	0	0	0	0	0	0	0	0	0	0
6		0	1	0	0	0	0	0	0	0	0	0	0	0	0	0	1	0	0	0	0	0	0	0	0
7		0	0	0	0	0	0	0	0	0	0	0	0	0	0	0	0	0	0	0	0	0	0	0	0
8		0	0	0	0	0	0	0	0	0	0	0	0	0	0	0	0	0	0	0	0	0	0	0	0
9		1	1	0	0	0	0	0	0	0	0	0	0	0	0	0	0	0	0	0	0	0	0	0	0
10		0	0	0	0	0	0	0	0	0	0	0	0	0	0	0	0	0	0	0	0	0	0	0	0
11		0	0	0	0	0	0	0	0	0	0	0	0	0	0	0	0	0	0	0	0	0	0	0	0
12		0	1	0	0	0	0	0	0	0	0	0	0	0	0	0	0	0	0	0	0	0	0	0	0
13		0	0	0	0	0	0	0	0	0	0	0	0	0	0	0	0	0	0	0	0	0	0	0	0
14		1	1	0	0	0	0	0	0	0	0	0	0	0	0	0	0	0	0	0	0	0	0	0	0
15		0	1	0	0	0	0	0	0	0	0	0	0	0	0	0	0	0	0	0	0	0	0	0	0
16		0	0	0	0	0	0	0	0	0	0	0	0	0	0	0	0	0	0	0	0	1	0	0	0
17		0	0	0	0	0	0	0	0	0	0	0	0	0	0	0	0	0	0	0	0	0	0	0	0
18		0	1	0	0	0	0	0	0	0	0	0	0	0	0	0	0	0	0	0	0	1	0	0	0
19		1	1	0	0	0	0	0	0	0	1	0	0	1	0	0	0	1	0	0	0	0	0	0	0
20		1	0	0	0	0	0	0	0	0	0	0	0	0	0	0	0	0	0	0	0	0	0	0	0
21		0	0	0	0	0	0	0	0	0	0	0	0	0	0	0	0	0	0	0	0	0	0	0	0
22		0	0	0	0	0	0	0	0	0	1	1	0	0	0	0	1	0	0	0	0	0	0	0	0
23		1	1	0	0	0	0	0	0	0	1	0	0	0	0	0	0	0	0	0	0	0	0	0	0
24		1	1	1	0	0	1	0	1	1	1	1	0	0	0	0	0	1	0	0	1	1	1	0	0
25		0	0	0	0	0	0	0	0	0	0	0	0	0	0	0	0	0	0	0	0	0	0	0	0
26		0	1	0	0	0	0	0	0	0	1	0	0	0	0	0	0	0	0	0	0	1	0	0	0
27		0	1	0	0	0	0	0	0	0	1	0	0	0	0	0	0	0	0	0	0	0	0	0	0
28		0	1	0	0	0	0	0	0	0	0	0	0	0	0	0	0	0	0	0	0	0	0	0	0
29		0	0	0	0	0	0	0	0	0	0	0	0	0	0	0	0	0	0	0	0	0	0	0	0
30		1	1	0	0	0	0	0	0	0	0	0	0	0	0	0	0	0	0	0	0	0	0	0	0
31		0	1	1	0	0	0	0	0	1	0	0	0	0	0	0	0	0	0	0	0	0	0	0	0
32		0	0	0	0	0	0	0	0	0	0	0	0	0	0	0	0	0	0	0	0	0	0	0	0
33		1	1	0	0	0	0	0	0	0	0	0	0	0	1	0	0	0	0	0	0	0	0	0	0
34		1	0	0	0	0	1	0	0	0	1	0	0	0	1	0	0	0	1	0	0	0	0	0	0
35		0	0	0	0	0	0	0	0	0	0	0	0	0	0	0	0	0	0	0	0	0	0	0	0
36		0	1	0	0	0	0	0	0	0	1	1	0	1	0	0	0	0	0	0	0	0	0	0	0
37		0	0	0	0	0	0	0	0	0	0	0	0	0	0	0	0	0	0	0	0	0	0	0	0
38		0	0	0	0	0	0	0	0	0	0	0	0	0	0	0	0	0	0	0	0	0	0	0	0
39		0	0	1	0	0	0	0	0	0	0	1	0	0	0	0	0	0	0	0	0	0	0	0	0
40		1	1	0	1	0	1	0	0	0	1	1	0	0	0	0	0	0	0	0	0	1	0	0	0
41		1	1	0	0	0	0	0	0	0	1	0	0	0	0	0	0	0	0	0	0	0	1	0	0
42		0	0	0	0	0	0	0	0	0	0	0	0	0	0	0	0	0	0	0	0	0	0	0	0
